# Supplementary material for: Two overlapping two-component systems in Xanthomonas oryzae pv. oryzae contribute to full fitness in rice by regulating virulence factors expression
Source: Sci Rep. 2016 Mar 9;6:22768. doi: 10.1038/srep22768 (PMC4783713; doi:10.1038/srep22768)
Supplement: Supplementary Tables [file srep22768-s2.xls]

## Sheet: About
		Two overlapping two-component systems in Xanthomonas oryzae pv. oryzae contribute to full fitness in rice by regulating virulence factors expression Dehong Zheng, Xiaoyan Yao, Meng Duan, Yufeng Luo, Biao Liu, Pengyuan Qi, Ming Sun, Lifang Ruan* State Key Laboratory of Agricultural Microbiology, College of Life Science and Technology, Huazhong Agricultural University, Wuhan 430070, PR China *To wh…

## Sheet: Table S1
Gene knockout				Gene complementation				Ream-time PCR
Mutant	Gene	Primer		Gene	Region	Primer		Gene	Primer
PXOΔ00032	PXO_00032	1F	AGCTCTAGAACTGGCCGACGCACTCTC	stoS	promoter	F	GATGAGCTCCTGAAGCGCACTTCGGAGAAC	16s	16sF	GAACGGCAGCACAGTAAGAG
		1R	CTGCATATGGACGTGGTGCGCCGTAAC			Mf	TCGGAGATCACGCTGGCGATCTTCCGGGC		16sR	GGTCGTATGCGGTATTAGCG
		2F	TGCCATATGGTGCCAGGCTTCGGGCTCTT		ORF+terminator	Mr	AGATCGCCAGCGTGATCTCCGATTTGAGC	PXO_00057	00057F	TCCAAGCCCAAGATCGAC
		2R	GTCAAGCTTTGCGTCAGCTGCCGGACTAC			R	GTGAAGCTTGCAGTGGACGCGTGGTATG		00057R	GGTGCCGATTGCATATCGAG
PXOΔ00050	PXO_00050	1F	ACTAAGCTTGAGTTGGGCCTGCATCAC	sreK	promoter+ORF	F	GACGAATTCCCAGGCTGAGCATGACAAGG	PXO_01859/glgX	01859F	GACGAACAGGGCAACGAAAC
		1R	GACCTCGAGACGATCGCATGTTGATCC			Mf	GCCAGACCCCTGTCATACAGTGAACTCTTGG		01859R	CATGCACGCGATAGCCATAG
		2F	GAACTCGAGAGTGTTCTTCGCCCAAAGC		terminator	Mr	GTGAAGCTTAGCTTCGTCACCGGCCATAC	PXO_01951/hrpG	01951F	CGTGCGAGTTACTGGTCTTC
		2R	GCATCTAGAACCATTCGCCAGGAAGC			R	GTTCACTGTATGACAGGGGTCTGGCGGCTTGG		01951R	CGATACCAGTCCAGGATGTC
PXOΔ00057	PXO_00057	1F	ACGAAGCTTGTGGTCGGCGTCGTAGATTGG	hrpGhis		F	GAACATATGAACGACCCTTGCCCCCTTG	PXO_01953/hrpX	01953F	GGCACTGACCCACTTTCATC
		1R	GAACTCGAGCGAACGCTTGCTCGCATTGTC			R	CATCTCGAGTCAATGGTGATGGTGATGATGGCAGGCGGCTGTGCGATGTG		01953R	CAATCGGAAGCACCACTCTC
		2F	GAACTCGAGCGCGAAAGGATTTCGGTAAGC					PXO_02109	02109F	GATTTCATCCTGCGCGAGAAG
		2R	GCATCTAGAGCGATTCGCGGTTTCAGAC						02109R	GCAGTGGTGTATTGGCTCAAC
PXOΔ00069	PXO_00069	1F	GCGTCTAGAGATCTGTGGCGAGTTCTCC					PXO_03076	03077F	GATTCGCTGCCACTACCTTG
		1R	TGACTCGAGCCAGCGATACCACCAGTTC						03077R	TCGGAGATCACGGATGCTAC
		2F	AAGCTCGAGAATGCGGTCAAGTTCACTG					PXO_03405	03405F	CCCACAATGCAGCACGATAC
		2R	GTGAAGCTTGAGAACGCCTTCGAAACTG						03405R	GCGCAAGTTGATCCACTTCC
PXOΔ00243	PXO_00243	1F	GCATCTAGACGCTGGACATGGCCGATAC					PXO_03413	03413F	AGGCGAGCTATCTGGAATGG
		1R	GCTCATATGACGGCCAATCCCAGCAACAG						03413R	CGACCGTAGACATTGGTAGG
		2F	GCACATATGGTCGGTGTCGCTGCCATC					PXO_04303	04303F	ATGCCGATCACAAGGACCAC
		2R	GAGAAGCTTGCATCGGGTCGGACGTTG						04303R	ATGCCGTTCTTGGTTTCGAC
PXOΔ00475	PXO_00475	1F	GCATCTAGAGCGTCGCGCATTCTTTGG					PXO_04304	04304F	ATCCAAAGCACCATCGAACG
		1R	TTGCTCGAGAAGCCGCTTTCTCTGGGAAC						04304R	ACACGGATCGGGTTGTTCAC
		2F	AGTCTCGAGTGGTGAAGTTCTCGGTACTG
		2R	GTGAAGCTTATCTTGGCGACCATGTCC
PXOΔ00620	PXO_00620	1F	ATCGGATCCCTGGACACTGGCACTGAAC
		1R	ACACTCGAGGGATGTCCGCACAGATCAC
		2F	AAGCTCGAGTGCGATGGCGAATTGTGG
		2R	GGTAAGCTTGCGCGAATCCTGATCGTC
PXOΔ00708	PXO_00708	1F	GTGTCTAGAGCGGCCACCTGTTTGTTC
		1R	TTGCTCGAGTGCCTGTGCATCGACGATAC
		2F	AAGCTCGAGGGAGGCAGTGCTTGATTCA
		2R	GCTAAGCTTCGCTTGCCGTCAATTACCC
PXOΔ00798	PXO_00798	1F	GGATCTAGACTGGTGGCCGTTGTAATG
		1R	TTGCTCGAGAACGAACCGAACGGATTG
		2F	ATACTCGAGGGGCGAGTTGTGGATGCTGC
		2R	GGTAAGCTTCATTGCCGCCGGTTTCGTG
PXOΔ00954	PXO_00954/PXO_06212	1F	TGCTCTAGATCAGCGGCCAGATCATCC
		1R	TGACTCGAGGCATGGCCTGCAGATAATCC
		2F	GTACTCGAGGCAGCCGCTTCATGATCCG
		2R	CTCAAGCTTCAGTACGCGGCCGTTGTC
PXOΔ01018	PXO_01018/PXO_06148	1F	GTCTCTAGATTCCGTCGCGATGGCTACC
		1R	TCACTCGAGATGAGGCGGAGAACGTCTGG
		2F	GCACTCGAGGTGCGTCCGATGGCAATAC
		2R	GTCAAGCTTACGCCGCGAAGTGAACTG
PXOΔ01020	PXO_01020/PXO_06146	1F	GTCTCTAGACCCTTCGGCTCGGGAATG
		1R	GTACTCGAGAGCCAGACCACGCCAATC
		2F	CTGCTCGAGTGCGGCGTTGGATGAGCAG
		2R	GCTAAGCTTCGGGCGGACTAACAGGGTTC
PXOΔ01426	PXO_01426	1F	GCATCTAGAGCCGCAGCGCTTAACTCC
		1R	AAGCTCGAGTCCAGAACGACGAGCCATCC
		2F	TAGCTCGAGATCGACAAGGGCGGCAAC
		2R	GGCAAGCTTACCTGCCGCACGCATTAC
PXOΔ01607	PXO_01607	1F	TGGTCTAGATGGAGCGCTTGCAGAACG
		1R	GTACTCGAGCTGCGGCAATTCGAGAATGC
		2F	TGACTCGAGGTGCCGGAAATCACGTTGG
		2R	TGCAAGCTTCGTCGGCTGGCTCTTCTAC
PXOΔ01690	PXO_01690	1F	GCTTCTAGAGACGGCGCAGGATTCAGGAC
		1R	TTGCTCGAGGCGGCCATCAAACCGATGAC
		2F	TAGCTCGAGTGAGCGGCTTCGATGCCTCTG
		2R	GTGAAGCTTTGGGCGTGCGTACCTCGTG
PXOΔ01691	PXO_01691	1F	GCAGAATTCGCATCGGGCTGCAGGTATGG
		1R	TAGCTCGAGTGGCGGTCCTGCATCACATC
		2F	AGACTCGAGCCAGCGGCATCGTGTTATTC
		2R	GCATCTAGACTGCGCTGCTTGGCATTC
PXOΔ01692	PXO_01692	1F	GCATCTAGAATGTCCGGTCTGGGCATC
		1R	AAGCTCGAGGCAAGCCACATCTGACCATC
		2F	ATCCTCGAGTCGCCTTGCTGACGGTGTG
		2R	GTGAAGCTTGCCGCCGTAGCGTGAGTTG
PXOΔ02127	PXO_02127	1F	TGCTCTAGAATGACGGGCGGTTCGTATCG
		1R	TGACATATGACGGAGCGCTTCGCTAGG
		2F	CGTCATATGGGCATCGGCTTGAATCTGGA
		2R	GGAAAGCTTGTTCTCTTGCTCGGCAGACC
PXOΔ02305	PXO_02305	1F	GTGTCTAGAGCTCGGAGCTGGTTATGC
		1R	TGTCTCGAGGGTACACCAGCGGATGATTG
		2F	GTACTCGAGGCGATTTGATCGGCTCGTTG
		2R	GGAAAGCTTGCGTGGTGGTTAGCGATG
PXOΔ02325	PXO_02325	1F	GCTAAGCTTTCCGCGTTCGCTGAAGTG
		1R	GTACTCGAGACGCAACCTGCTGGAGAATG
		2F	TGACTCGAGCCGTCGTTGAACGCCAAC
		2R	GGATCTAGAGGGCAAGCCGTTCGACAC
PXOΔ02398	PXO_02398	1F	ATGGGATCCGTCTGCTGCTCACCCTGTC
		1R	AACCTCGAGCGCGGGTGTCGTGTAGTAG
		2F	TGACTCGAGAGCGCCAACCGCTACAAGAC
		2R	GGTAAGCTTGATGGGATGGCCGAGCAGAC
PXOΔ02406	PXO_02406	1F	GGATCTAGAGCCGCTGGTAGTCCTGGATG
		1R	GTTCTCGAGCGCTTTGCCACCGTGGATCT
		2F	GTACTCGAGATGATCGTAGGACCGATTGG
		2R	AGGAAGCTTATAGAAGACCGCGTGCAG
PXOΔ02493	PXO_02493	1F	GTCTCTAGACGTGCCGGATCTGATCCTG
		1R	GAACTCGAGAGGCGGAACGGATGTGTTG
		2F	GTTCTCGAGGTTTCTATCGCGTGTCCAGC
		2R	GGTAAGCTTGGCGCAGCACTTCATTCC
PXOΔ02752	PXO_02752	1F	GCTGAATTCCAACGGCATCGGCTACCTG
		1R	ATCCTCGAGATAGGCGCCGAACAACCAC
		2F	ATGCTCGAGTGCACGTTTGGTGCTGAC
		2R	GGTAAGCTTCACACGTTCGGCCAGATG
PXOΔ02943	PXO_02943	1F	TGAGGATCCGTTCTGCGCCAAGTTGATGC
		1R	GCATCTAGAGAACTACTGGTGGCGGTCTG
		2F	GCATCTAGAAACGCCTCAAGCGTCTGC
		2R	GGTAAGCTTGACGCTGTTGTCCAGGATCG
PXOΔ03064	PXO_03064	1F	GAGTCTAGAGCCCACATCAGCGTCACCAC
		1R	GTGCATATGGCGATGCCGAACCCACCTTG
		2F	GTACATATGCAGCGCCAGCCACGTAGAG
		2R	GCTAAGCTTTGTCCTGCGCTGTGGTGTC
PXOΔ03076&03077	PXO_03076&PXO_03077	1F	GTCAAGCTTTCGGCCAGCGCACTGAAAC
		1R	GTACTCGAGGCATCGGATTCGCTGCCACTAC
		2F	GATCTCGAGGTGCGGAAGAAGTGAGTG
		2R	GGATCTAGAGGCGGGTAGATGTCCTTG
PXOΔ03078/PXOΔvfK	PXO_03078/vfrK	1F	GAGTCTAGAGGTCCGCGTGCCAACTAC
		1R	AGTCTCGAGTGGATGCGGTTGCCTGTG
		2F	TGACTCGAGCGCAGAAGCGACTGATTTCC
		2R	GCTAAGCTTCGCGATGATCGAGCAAGG
PXOΔ03623	PXO_03623	1F	GTCTCTAGACCTGGCGCTTTGCAGTGG
		1R	GTGCTCGAGAAGCAAGGCACCTGCTTCC
		2F	GTACTCGAGGTGGATGCGTGCCAGTTTAC
		2R	GTCAAGCTTCAGCAAGGCGACCATGAC
PXOΔ03966	PXO_03966	1F	GTGTCTAGAGCCATGTCGATCCCGCCTTC
		1R	GTTCTCGAGTTCGCCTGCAACTGGAGACG
		2F	AGACTCGAGGGTACAAGCCGTACAACATC
		2R	GTCAAGCTTCTACCGGTGAAGGTCGTC
PXOΔ04139	PXO_04139	1F	GTATCTAGAGGTGCCGGTGACGTTGTGC
		1R	GATCTCGAGTGCCATGCGCCATGAACAGC
		2F	GTACTCGAGCAGATCCGCATCGTCAACCC
		2R	GTCAAGCTTCGTCGAACGCGGACAGTG
PXOΔ04304/PXOΔsreK	PXO_04304/sreK	1F	GTCTCTAGACGGAGACAATGCCGACGTG
		1R	GTACTCGAGGCGCGTAATGCATGCGTTC
		2F	GTACTCGAGACGGCGGCCATCAGTTCAG
		2R	GCTAAGCTTGGCATTCACGCCCAGGTCC
PXOΔ04305/PXOΔsreR	PXO_04305/sreR	1F	TGGTCTAGAATCGCTGGTGGCCGAAAC
		1R	TGACTCGAGACGGATGGCGGTCATACAGTG
		2F	TCACTCGAGAAGCCGGTGGATGTGGATCAG
		2R	TCGAAGCTTATTGCGCAGGTCGTGGCTCAG
PXOΔ04306/PXOΔsreS	PXO_04306/sreS	1F	GCTGAATTCCACAAGGCCAGCGAATACG
		1R	AGTCTCGAGCCAGCAACTGATCGGACAAC
		2F	AGTCTCGAGGTGGGCATGAGCGATGAAAC
		2R	GCTAAGCTTTGGGTCGGCTGGACATTG
PXOΔ04307/PXOΔhppK	PXO_04307/hppK	1F	ACGTCTAGAGGCCGCCGATCGCTATGATG
		1R	ACACTCGAGGAGGCTGAGAAGCACGGTAGTC
		2F	ACACTCGAGGCGTTTACGACGGTGGAACTG
		2R	ACGAAGCTTGCGCTGGAAATGCTGACCC
PXOΔ04384	PXO_04384	1F	GTGTCTAGAGGGCGGTTGACGGTGTTC
		1R	GTTCTCGAGGCAGGCGCTCGATCAGTTC
		2F	GTACTCGAGCACGTGTGAGTGGCGAAAC
		2R	GTGAAGCTTGCGCTCGTCTTCGGGAATG
PXOΔ04422	PXO_04422	1F	GTGTCTAGAAGCGACTGGGCTTTCCTG
		1R	GTCCATATGCCACTGGATTTCCGCCTCCT
		2F	GCTCATATGTAGCAGCGCCACCACTTCC
		2R	GGTAAGCTTCTTGCCAAGCCCTGCAACC
PXOΔ04427	PXO_04427	1F	GTATCTAGAGGCCCGTGGGATCGTCTG
		1R	GTACTCGAGGCGACGCTGACGTTGGATTG
		2F	GTACTCGAGATCGCCGCCACCATATGC
		2R	GCTAAGCTTGCCCATGCCGAGAAAGCC
PXOΔ04460	PXO_04460	1F	TGGAAGCTTGCTGCTGTCGTGGGCACTG
		1R	TGACTCGAGACCGCCGCTGTTCAAACCG
		2F	GTACTCGAGCGCAACTTGTGGATTCAGGT
		2R	GACTCTAGATCGGCCACGGTACGAATG
PXOΔ04467	PXO_04467	1F	GTCTCTAGATGCGCTCGCATATCTACG
		1R	GTCCATATGAGGTGATGCCGATCAACG
		2F	GTCCATATGTGGGCTGGCATCTGCAAC
		2R	GTGAAGCTTTATGTGCGCGACGACACG
PXOΔ04658	PXO_04658	1F	GTCTCTAGAATCGAGCGCGAGATCTGG
		1R	TGACTCGAGGGCGTTGATCGACATACACC
		2F	CTACTCGAGTCGGCTGGCGTATCGAATTG
		2R	GTCAAGCTTCAGGCGATGCGTTGGCTGAC
PXOΔ04742	PXO_04742	1F	CTGTCTAGATTCGGGCAAGCTCGCTTC
		1R	CTGCATATGACCGCAAGCGGACGTTTC
		2F	GTCCATATGGTTGGCGGACGAAGACCG
		2R	GCAAAGCTTAGCCTTGGATGCGCTACG
PXOΔ04835	PXO_04835	1F	GTCTCTAGACGGTATCCACGCGGTCTTC
		1R	GTTCTCGAGCAGCGTGCAGCTCACTTTG
		2F	TGACTCGAGCACATGCCGAAGGCGATGA
		2R	GCTAAGCTTCAATGGGCACCGGATCTGG
PXOΔ04880	PXO_04880	1F	GACTCTAGAATGCTGCGCACGATAGCC
		1R	ATCCTCGAGTGGTCCACAACGCACTCAAG
		2F	GATCTCGAGGCGGAATCGCCATGCACAG
		2R	CTGAAGCTTACCGCTTCGTCCGGTGTC

## Sheet: Table S2 
Down-regulated proteins in PXOΔstoS and PXOΔsreK compared with wild type PXO99A
Gene	Accession	Desription	PXOΔstoS/PXO99A	Significance	PXOΔsreK/PXO99A	Significance
PXO_03322	gi|188574437|ref|YP_001911366.1|	lipoprotein [Xanthomonas oryzae pv. oryzae PXO99A] >gi|188518889|gb|ACD56834.1| lipoprotein, putative [Xanthomonas oryzae pv. oryzae PXO99A]	0.246	*	0.416
PXO_02338	gi|188578233|ref|YP_001915162.1|	ErfK/YbiS/YcfS/YnhG protein [Xanthomonas oryzae pv. oryzae PXO99A] >gi|188522685|gb|ACD60630.1| ErfK/YbiS/YcfS/YnhG [Xanthomonas oryzae pv. oryzae PXO99A]	0.248	*	0.385
PXO_04659	gi|188575358|ref|YP_001912287.1|	two-component system regulatory protein [Xanthomonas oryzae pv. oryzae PXO99A] >gi|188519810|gb|ACD57755.1| two-component system regulatory protein [Xanthomonas oryzae pv. oryzae PXO99A]	0.288	*	0.307
PXO_04797	gi|188575660|ref|YP_001912589.1|	NADPH-dependent fmn reductase [Xanthomonas oryzae pv. oryzae PXO99A] >gi|188520112|gb|ACD58057.1| NADPH-dependent fmn reductase [Xanthomonas oryzae pv. oryzae PXO99A]	0.327	*	0.327
PXO_00454	gi|188576114|ref|YP_001913043.1|	aldehyde-dehydrogenase like protein YneI [Xanthomonas oryzae pv. oryzae PXO99A] >gi|188520566|gb|ACD58511.1| aldehyde-dehydrogenase like protein YneI [Xanthomonas oryzae pv. oryzae PXO99A]	0.399	*	0.528
PXO_01859	gi|188577803|ref|YP_001914732.1|	glycogen debranching protein GlgX [Xanthomonas oryzae pv. oryzae PXO99A] >gi|188522255|gb|ACD60200.1| glycogen debranching enzyme GlgX [Xanthomonas oryzae pv. oryzae PXO99A]	0.404	*	0.528
PXO_01385	gi|226725085|sp|B2SUM1.1|RL35_XANOP	RecName: Full=50S ribosomal protein L35 >gi|188577597|ref|YP_001914526.1| 50S ribosomal protein L35 [Xanthomonas oryzae pv. oryzae PXO99A] >gi|188522049|gb|ACD59994.1| ribosomal protein L35 [Xanthomonas oryzae pv. oryzae PXO99A]	0.511	*	0.528
PXO_04196	gi|188575057|ref|YP_001911986.1|	lipid kinase [Xanthomonas oryzae pv. oryzae PXO99A] >gi|188519509|gb|ACD57454.1| conserved hypothetical protein [Xanthomonas oryzae pv. oryzae PXO99A]	0.604	*	0.528
PXO_03362	gi|188574396|ref|YP_001911325.1|	hypothetical protein PXO_03362 [Xanthomonas oryzae pv. oryzae PXO99A] >gi|188518848|gb|ACD56793.1| putative secreted protein [Xanthomonas oryzae pv. oryzae PXO99A]	0.61	*	0.528
PXO_03476	gi|188574278|ref|YP_001911207.1|	TonB protein [Xanthomonas oryzae pv. oryzae PXO99A] >gi|188518730|gb|ACD56675.1| TonB protein [Xanthomonas oryzae pv. oryzae PXO99A]	0.62	*	0.528
PXO_02134	gi|229487607|sp|B2SI03.1|CYSD_XANOP	RecName: Full=Sulfate adenylyltransferase subunit 2; AltName: Full=ATP-sulfurylase small subunit; AltName: Full=Sulfate adenylate transferase; Short=SAT >gi|188577848|ref|YP_001914777.1| sulfate adenylyltransferase subunit 2 [Xanthomonas oryzae pv.	0.657	*	0.528
PXO_03429	gi|188574321|ref|YP_001911250.1|	hypothetical protein PXO_03429 [Xanthomonas oryzae pv. oryzae PXO99A] >gi|188518773|gb|ACD56718.1| putative secreted protein [Xanthomonas oryzae pv. oryzae PXO99A]	0.054	*	0.528	*
PXO_01766	gi|188577232|ref|YP_001914161.1|	hypothetical protein PXO_01766 [Xanthomonas oryzae pv. oryzae PXO99A] >gi|188521684|gb|ACD59629.1| conserved hypothetical protein [Xanthomonas oryzae pv. oryzae PXO99A]	0.139	*	0.528	*
PXO_03381	gi|188574374|ref|YP_001911303.1|	ABC transporter substrate binding protein [Xanthomonas oryzae pv. oryzae PXO99A] >gi|188518826|gb|ACD56771.1| ABC transporter substrate binding protein [Xanthomonas oryzae pv. oryzae PXO99A]	0.174	*	0.528	*
PXO_03105	gi|188578719|ref|YP_001915648.1|	hypothetical protein PXO_03105 [Xanthomonas oryzae pv. oryzae PXO99A] >gi|188523171|gb|ACD61116.1| conserved hypothetical protein [Xanthomonas oryzae pv. oryzae PXO99A]	0.2	*	0.528	*
PXO_03587	gi|188574539|ref|YP_001911468.1|	hypothetical protein PXO_03587 [Xanthomonas oryzae pv. oryzae PXO99A] >gi|188518991|gb|ACD56936.1| conserved hypothetical protein [Xanthomonas oryzae pv. oryzae PXO99A]	0.205	*	0.528	*
PXO_02109	gi|188577872|ref|YP_001914801.1|	catalase [Xanthomonas oryzae pv. oryzae PXO99A] >gi|188522324|gb|ACD60269.1| catalase [Xanthomonas oryzae pv. oryzae PXO99A]	0.221	*	0.528	*
PXO_03873	gi|188574607|ref|YP_001911536.1|	hypothetical protein PXO_03873 [Xanthomonas oryzae pv. oryzae PXO99A] >gi|188519059|gb|ACD57004.1| conserved hypothetical protein [Xanthomonas oryzae pv. oryzae PXO99A]	0.235	*	0.528	*
PXO_04303	gi|188575183|ref|YP_001912112.1|	phospholipid-binding domain family [Xanthomonas oryzae pv. oryzae PXO99A] >gi|188519635|gb|ACD57580.1| putative phospholipid-binding domain family [Xanthomonas oryzae pv. oryzae PXO99A]	0.243	*	0.528	*
PXO_03271	gi|188579147|ref|YP_001916076.1|	hypothetical protein PXO_03271 [Xanthomonas oryzae pv. oryzae PXO99A] >gi|188523599|gb|ACD61544.1| conserved hypothetical protein [Xanthomonas oryzae pv. oryzae PXO99A]	0.283	*	0.528	*
PXO_03422	gi|188574329|ref|YP_001911258.1|	hypothetical protein PXO_03422 [Xanthomonas oryzae pv. oryzae PXO99A] >gi|188518781|gb|ACD56726.1| putative membrane protein [Xanthomonas oryzae pv. oryzae PXO99A]	0.289	*	0.528	*
PXO_03423	gi|188574328|ref|YP_001911257.1|	hypothetical protein PXO_03423 [Xanthomonas oryzae pv. oryzae PXO99A] >gi|188518780|gb|ACD56725.1| conserved hypothetical protein [Xanthomonas oryzae pv. oryzae PXO99A]	0.338	*	0.528	*
PXO_02004	gi|188577971|ref|YP_001914900.1|	peroxiredoxin OsmC [Xanthomonas oryzae pv. oryzae PXO99A] >gi|188522423|gb|ACD60368.1| peroxiredoxin OsmC [Xanthomonas oryzae pv. oryzae PXO99A]	0.351	*	0.528	*
PXO_02417	gi|188578308|ref|YP_001915237.1|	ThiJ/PfpI family protein [Xanthomonas oryzae pv. oryzae PXO99A] >gi|188522760|gb|ACD60705.1| ThiJ/PfpI family protein [Xanthomonas oryzae pv. oryzae PXO99A]	0.489	*	0.528	*
PXO_03668	gi|188574462|ref|YP_001911391.1|	alpha-amylase [Xanthomonas oryzae pv. oryzae PXO99A] >gi|188518914|gb|ACD56859.1| alpha-amylase family protein [Xanthomonas oryzae pv. oryzae PXO99A]	0.502	*	0.528	*
PXO_03080	gi|188578741|ref|YP_001915670.1|	L-sorbosone dehydrogenase [Xanthomonas oryzae pv. oryzae PXO99A] >gi|188523193|gb|ACD61138.1| L-sorbosone dehydrogenase [Xanthomonas oryzae pv. oryzae PXO99A]	0.505	*	0.528	*
PXO_02888	gi|188578930|ref|YP_001915859.1|	glucose-6-phosphate 1-dehydrogenase [Xanthomonas oryzae pv. oryzae PXO99A] >gi|188523382|gb|ACD61327.1| glucose-6-phosphate 1-dehydrogenase [Xanthomonas oryzae pv. oryzae PXO99A]	0.537	*	0.528	*
PXO_04111	gi|188574991|ref|YP_001911920.1|	dehydrogenase [Xanthomonas oryzae pv. oryzae PXO99A] >gi|188519443|gb|ACD57388.1| dehydrogenase [Xanthomonas oryzae pv. oryzae PXO99A]	0.537	*	0.528	*
PXO_04134	gi|188575121|ref|YP_001912050.1|	outer membrane lipoprotein [Xanthomonas oryzae pv. oryzae PXO99A] >gi|188519573|gb|ACD57518.1| outer membrane lipoprotein [Xanthomonas oryzae pv. oryzae PXO99A]	0.552	*	0.528	*
PXO_00057	gi|188576008|ref|YP_001912937.1|	chemotaxis-specific methylesterase [Xanthomonas oryzae pv. oryzae PXO99A] >gi|188520460|gb|ACD58405.1| chemotaxis response regulator protein-glutamate methylesterase group 1operon [Xanthomonas oryzae pv. oryzae PXO99A]	0.556	*	0.528	*
PXO_04658	gi|188575359|ref|YP_001912288.1|	two-component system sensor protein [Xanthomonas oryzae pv. oryzae PXO99A] >gi|188519811|gb|ACD57756.1| two-component system sensor protein [Xanthomonas oryzae pv. oryzae PXO99A]	0.568	*	0.528	*
PXO_00050	gi|188576015|ref|YP_001912944.1|	chemotaxis signal transduction protein [Xanthomonas oryzae pv. oryzae PXO99A] >gi|188520467|gb|ACD58412.1| chemotaxis signal transduction protein [Xanthomonas oryzae pv. oryzae PXO99A]	0.576	*	0.528	*
PXO_03274	gi|188579143|ref|YP_001916072.1|	oxidoreductase [Xanthomonas oryzae pv. oryzae PXO99A] >gi|188523595|gb|ACD61540.1| oxidoreductase [Xanthomonas oryzae pv. oryzae PXO99A]	0.59	*	0.528	*
PXO_04298	gi|188575178|ref|YP_001912107.1|	hypothetical protein PXO_04298 [Xanthomonas oryzae pv. oryzae PXO99A] >gi|188519630|gb|ACD57575.1| conserved hypothetical protein [Xanthomonas oryzae pv. oryzae PXO99A]	0.599	*	0.528	*
PXO_03447	gi|188574303|ref|YP_001911232.1|	LasA protein [Xanthomonas oryzae pv. oryzae PXO99A] >gi|188518755|gb|ACD56700.1| LasA [Xanthomonas oryzae pv. oryzae PXO99A]	0.609	*	0.528	*
PXO_02135	gi|188577847|ref|YP_001914776.1|	bifunctional sulfate adenylyltransferase subunit 1/adenylylsulfate kinase [Xanthomonas oryzae pv. oryzae PXO99A] >gi|188522299|gb|ACD60244.1| CysN/CysC bifunctional enzyme required for AvrXa21 activity Q (raxQ) [Xanthomonas oryzae pv. oryzae PXO99A]	0.618	*	0.528	*
PXO_01626	gi|188577369|ref|YP_001914298.1|	beta-galactosidase [Xanthomonas oryzae pv. oryzae PXO99A] >gi|188521821|gb|ACD59766.1| beta-galactosidase [Xanthomonas oryzae pv. oryzae PXO99A]	0.619	*	0.528	*
PXO_00047	gi|188576018|ref|YP_001912947.1|	chemotaxis protein [Xanthomonas oryzae pv. oryzae PXO99A] >gi|188520470|gb|ACD58415.1| chemotaxis protein [Xanthomonas oryzae pv. oryzae PXO99A]	0.626	*	0.528	*
PXO_03755	gi|188574714|ref|YP_001911643.1|	5-methyltetrahydropteroyltriglutamate/homocysteine S-methyltransferase [Xanthomonas oryzae pv. oryzae PXO99A] >gi|188519166|gb|ACD57111.1| 5-methyltetrahydropteroyltriglutamate- homocysteine methyltransferase [Xanthomonas oryzae pv. oryzae PXO99A]	0.63	*	0.528	*
PXO_04517	gi|226735272|sp|B2SQR4.1|RS19_XANOP	RecName: Full=30S ribosomal protein S19 >gi|188575494|ref|YP_001912423.1| 30S ribosomal protein S19 [Xanthomonas oryzae pv. oryzae PXO99A] >gi|188519946|gb|ACD57891.1| ribosomal protein S19 [Xanthomonas oryzae pv. oryzae PXO99A]	0.632	*	0.528	*
PXO_04424	gi|188575240|ref|YP_001912169.1|	hypothetical protein PXO_04424 [Xanthomonas oryzae pv. oryzae PXO99A] >gi|188519692|gb|ACD57637.1| conserved hypothetical protein [Xanthomonas oryzae pv. oryzae PXO99A]	0.639	*	0.528	*
PXO_03108	gi|188578716|ref|YP_001915645.1|	F0F1 ATP synthase subunit C [Xanthomonas oryzae pv. oryzae PXO99A] >gi|188523168|gb|ACD61113.1| ATP synthase C chain [Xanthomonas oryzae pv. oryzae PXO99A]	0.653	*	0.528	*
PXO_03376	gi|226722472|sp|B2SVT3.1|GLGA_XANOP	RecName: Full=Glycogen synthase; AltName: Full=Starch [bacterial glycogen] synthase >gi|188574380|ref|YP_001911309.1| glycogen synthase [Xanthomonas oryzae pv. oryzae PXO99A] >gi|188518832|gb|ACD56777.1| glycogen synthase [Xanthomonas oryzae pv. ory	0.655	*	0.528	*
PXO_03648	gi|188574481|ref|YP_001911410.1|	arginine decarboxylase [Xanthomonas oryzae pv. oryzae PXO99A] >gi|188518933|gb|ACD56878.1| biosynthetic arginine decarboxylase [Xanthomonas oryzae pv. oryzae PXO99A]	0.657	*	0.528	*
PXO_03372	gi|188574384|ref|YP_001911313.1|	malto-oligosyltrehalose synthase [Xanthomonas oryzae pv. oryzae PXO99A] >gi|188518836|gb|ACD56781.1| malto-oligosyltrehalose synthase [Xanthomonas oryzae pv. oryzae PXO99A]	0.661	*	0.528	*
PXO_01590	gi|226704973|sp|B2SSW1.1|PQQC_XANOP	RecName: Full=Pyrroloquinoline-quinone synthase; AltName: Full=Coenzyme PQQ synthesis protein C; AltName: Full=Pyrroloquinoline quinone biosynthesis protein C >gi|188577403|ref|YP_001914332.1| pyrroloquinoline quinone biosynthesis protein PqqC [Xant	0.663	*	0.528	*
PXO_00795	gi|188576599|ref|YP_001913528.1|	S1 RNA binding domain-containing protein [Xanthomonas oryzae pv. oryzae PXO99A] >gi|188521051|gb|ACD58996.1| S1 RNA binding domain protein [Xanthomonas oryzae pv. oryzae PXO99A]	0.667	*	0.528	*
PXO_03972	gi|188574851|ref|YP_001911780.1|	hypothetical protein PXO_03972 [Xanthomonas oryzae pv. oryzae PXO99A] >gi|188519303|gb|ACD57248.1| conserved hypothetical protein [Xanthomonas oryzae pv. oryzae PXO99A]	0.694	*	0.528	*
PXO_04731	gi|188575627|ref|YP_001912556.1|	transposase TnpA, ISL3 family [Xanthomonas oryzae pv. oryzae PXO99A] >gi|188520079|gb|ACD58024.1| transposase TnpA, ISL3 family [Xanthomonas oryzae pv. oryzae PXO99A]	0.698	*	0.528	*
PXO_04304	gi|188575184|ref|YP_001912113.1|	two-component system sensor protein [Xanthomonas oryzae pv. oryzae PXO99A] >gi|188519636|gb|ACD57581.1| two-component system sensor protein [Xanthomonas oryzae pv. oryzae PXO99A]	0.763	*	0.528	*
PXO_04624	gi|188575393|ref|YP_001912322.1|	hypothetical protein PXO_04624 [Xanthomonas oryzae pv. oryzae PXO99A] >gi|188519845|gb|ACD57790.1| conserved hypothetical protein [Xanthomonas oryzae pv. oryzae PXO99A]	0.773	*	0.528	*
PXO_00450	gi|188576118|ref|YP_001913047.1|	hypothetical protein PXO_00450 [Xanthomonas oryzae pv. oryzae PXO99A] >gi|188520570|gb|ACD58515.1| conserved hypothetical protein [Xanthomonas oryzae pv. oryzae PXO99A]	0.8	*	0.528	*
PXO_01277	gi|188577707|ref|YP_001914636.1|	hypothetical protein PXO_01277 [Xanthomonas oryzae pv. oryzae PXO99A] >gi|188522159|gb|ACD60104.1| conserved hypothetical protein [Xanthomonas oryzae pv. oryzae PXO99A]	0.835	*	0.528	*
PXO_01566	gi|188577426|ref|YP_001914355.1|	tol-pal system protein YbgF [Xanthomonas oryzae pv. oryzae PXO99A] >gi|188521878|gb|ACD59823.1| tol-pal system protein YbgF, putative [Xanthomonas oryzae pv. oryzae PXO99A]	0.888	*	0.528	*
PXO_03078	gi|188578743|ref|YP_001915672.1|	sensor histidine kinase [Xanthomonas oryzae pv. oryzae PXO99A] >gi|188523195|gb|ACD61140.1| sensor histidine kinase [Xanthomonas oryzae pv. oryzae PXO99A]	0.217		0.528	*
PXO_04411	gi|188575255|ref|YP_001912184.1|	hypothetical protein PXO_04411 [Xanthomonas oryzae pv. oryzae PXO99A] >gi|188519707|gb|ACD57652.1| conserved hypothetical protein [Xanthomonas oryzae pv. oryzae PXO99A]	0.22		0.528	*
PXO_00366	gi|188576204|ref|YP_001913133.1|	general stress protein [Xanthomonas oryzae pv. oryzae PXO99A] >gi|188520656|gb|ACD58601.1| general stress protein [Xanthomonas oryzae pv. oryzae PXO99A]	0.296		0.528	*
PXO_04869	gi|188575746|ref|YP_001912675.1|	alpha,alpha-trehalose-phosphate synthase [Xanthomonas oryzae pv. oryzae PXO99A] >gi|188520198|gb|ACD58143.1| alpha,alpha-trehalose-phosphate synthase [Xanthomonas oryzae pv. oryzae PXO99A]	0.362		0.528	*
PXO_03967	gi|188574846|ref|YP_001911775.1|	pyruvate dehydrogenase [Xanthomonas oryzae pv. oryzae PXO99A] >gi|188519298|gb|ACD57243.1| pyruvate dehydrogenase [Xanthomonas oryzae pv. oryzae PXO99A]	0.465		0.528	*
PXO_00064	gi|188576001|ref|YP_001912930.1|	aconitate hydratase [Xanthomonas oryzae pv. oryzae PXO99A] >gi|188520453|gb|ACD58398.1| aconitate hydratase 1 [Xanthomonas oryzae pv. oryzae PXO99A]	0.504		0.528	*
PXO_03667	gi|188574463|ref|YP_001911392.1|	alpha-amylase [Xanthomonas oryzae pv. oryzae PXO99A] >gi|188518915|gb|ACD56860.1| alpha-amylase [Xanthomonas oryzae pv. oryzae PXO99A]	0.549		0.528	*
PXO_04157	gi|188575096|ref|YP_001912025.1|	histidine kinase-response regulator hybrid protein [Xanthomonas oryzae pv. oryzae PXO99A] >gi|188519548|gb|ACD57493.1| histidine kinase-response regulator hybrid protein [Xanthomonas oryzae pv. oryzae PXO99A]	0.666		0.528	*
PXO_02518	gi|188578412|ref|YP_001915341.1|	sulfate ABC transporter substrate-binding protein [Xanthomonas oryzae pv. oryzae PXO99A] >gi|188522864|gb|ACD60809.1| ABC transporter sulfate binding protein [Xanthomonas oryzae pv. oryzae PXO99A]	0.698		0.528	*
PXO_04399	gi|188575266|ref|YP_001912195.1|	riboflavin synthase subunit alpha [Xanthomonas oryzae pv. oryzae PXO99A] >gi|188519718|gb|ACD57663.1| riboflavin synthase, alpha subunit [Xanthomonas oryzae pv. oryzae PXO99A]	0.734		0.528	*
PXO_00398	gi|188576173|ref|YP_001913102.1|	glutathione S-transferase [Xanthomonas oryzae pv. oryzae PXO99A] >gi|188520625|gb|ACD58570.1| glutathione S-transferase [Xanthomonas oryzae pv. oryzae PXO99A]	0.735		0.528	*
PXO_02000	gi|226701122|sp|B2SIZ5.1|Y2000_XANOP	RecName: Full=UPF0301 protein PXO_02000 >gi|188577975|ref|YP_001914904.1| hypothetical protein PXO_02000 [Xanthomonas oryzae pv. oryzae PXO99A] >gi|188522427|gb|ACD60372.1| conserved hypothetical protein [Xanthomonas oryzae pv. oryzae PXO99A]	0.756		0.528	*
PXO_02246	gi|188578095|ref|YP_001915024.1|	aminoglycoside phosphotransferase [Xanthomonas oryzae pv. oryzae PXO99A] >gi|188522547|gb|ACD60492.1| aminoglycoside phosphotransferase [Xanthomonas oryzae pv. oryzae PXO99A]	0.884		0.528	*

## Sheet: Table S3
Up-regulated proteins in PXOΔstoS and PXOΔsreK compared with wild type PXO99A
GENE	Accession	Desription	PXOΔstoS/PXO99A	Significance	PXOΔsreK/PXO99A	Significance
PXO_03061	gi|188578760|ref|YP_001915689.1|	adhesin-like protein B [Xanthomonas oryzae pv. oryzae PXO99A] >gi|188523212|gb|ACD61157.1| Xanthomonas adhesin-like protein B [Xanthomonas oryzae pv. oryzae PXO99A]	1.919	*	1.473
PXO_03737	gi|188574733|ref|YP_001911662.1|	acyl carrier protein [Xanthomonas oryzae pv. oryzae PXO99A] >gi|188519185|gb|ACD57130.1| xanthomonadin biosynthesis acyl carrier protein [Xanthomonas oryzae pv. oryzae PXO99A]	1.697	*	1.367
PXO_03097	gi|188578726|ref|YP_001915655.1|	outer membrane protein [Xanthomonas oryzae pv. oryzae PXO99A] >gi|188523178|gb|ACD61123.1| outer membrane protein [Xanthomonas oryzae pv. oryzae PXO99A]	1.585	*	1.616
PXO_01799	gi|188577200|ref|YP_001914129.1|	hypothetical protein PXO_01799 [Xanthomonas oryzae pv. oryzae PXO99A] >gi|188521652|gb|ACD59597.1| conserved hypothetical protein [Xanthomonas oryzae pv. oryzae PXO99A]	1.517	*	1.29
PXO_02347	gi|188578242|ref|YP_001915171.1|	hypothetical protein PXO_02347 [Xanthomonas oryzae pv. oryzae PXO99A] >gi|188522694|gb|ACD60639.1| protein of unknown function [Xanthomonas oryzae pv. oryzae PXO99A]	1.513	*	1.591
PXO_01395	gi|188577587|ref|YP_001914516.1|	exopolysaccharide xanthan biosynthesis polymerase GumE [Xanthomonas oryzae pv. oryzae PXO99A] >gi|188522039|gb|ACD59984.1| exopolysaccharide xanthan biosynthesis polymerase GumE [Xanthomonas oryzae pv. oryzae PXO99A]	1.6	*	1.323	*
PXO_00266	gi|188575808|ref|YP_001912737.1|	hypothetical protein PXO_00266 [Xanthomonas oryzae pv. oryzae PXO99A] >gi|188520260|gb|ACD58205.1| conserved hypothetical protein [Xanthomonas oryzae pv. oryzae PXO99A]	3.501	*	2.802	*
PXO_03356	gi|188574402|ref|YP_001911331.1|	hypothetical protein PXO_03356 [Xanthomonas oryzae pv. oryzae PXO99A] >gi|188518854|gb|ACD56799.1| conserved hypothetical protein [Xanthomonas oryzae pv. oryzae PXO99A]	2.608	*	2.094	*
PXO_03299	gi|188579117|ref|YP_001916046.1|	endoglucanase [Xanthomonas oryzae pv. oryzae PXO99A] >gi|188523569|gb|ACD61514.1| endoglucanase [Xanthomonas oryzae pv. oryzae PXO99A]	2.362	*	2.281	*
PXO_04730	gi|188575629|ref|YP_001912558.1|	cysteine protease [Xanthomonas oryzae pv. oryzae PXO99A] >gi|188520081|gb|ACD58026.1| cysteine protease [Xanthomonas oryzae pv. oryzae PXO99A]	2.315	*	2.3	*
PXO_00265	gi|188575809|ref|YP_001912738.1|	SciI protein [Xanthomonas oryzae pv. oryzae PXO99A] >gi|188520261|gb|ACD58206.1| SciI protein [Xanthomonas oryzae pv. oryzae PXO99A]	2.314	*	2.033	*
PXO_03153	gi|188578668|ref|YP_001915597.1|	UptF protein [Xanthomonas oryzae pv. oryzae PXO99A] >gi|188523120|gb|ACD61065.1| UptF [Xanthomonas oryzae pv. oryzae PXO99A]	2.149	*	1.799	*
PXO_03859	gi|188574618|ref|YP_001911547.1|	hypothetical protein PXO_03859 [Xanthomonas oryzae pv. oryzae PXO99A] >gi|188519070|gb|ACD57015.1| conserved hypothetical protein [Xanthomonas oryzae pv. oryzae PXO99A]	2.018	*	1.875	*
PXO_03405	gi|188574346|ref|YP_001911275.1|	type III secretion apparatus protein, YscQ/HrcQ family [Xanthomonas oryzae pv. oryzae PXO99A] >gi|188518798|gb|ACD56743.1| type III secretion apparatus protein, YscQ/HrcQ family [Xanthomonas oryzae pv. oryzae PXO99A]	1.923	*	2.03	*
PXO_03390	gi|188574363|ref|YP_001911292.1|	hypothetical protein PXO_03390 [Xanthomonas oryzae pv. oryzae PXO99A] >gi|188518815|gb|ACD56760.1| putative protein [Xanthomonas oryzae pv. oryzae PXO99A]	1.849	*	1.735	*
PXO_03410	gi|188574341|ref|YP_001911270.1|	protein HrpD6 [Xanthomonas oryzae pv. oryzae PXO99A] >gi|188518793|gb|ACD56738.1| HrpD6 [Xanthomonas oryzae pv. oryzae PXO99A]	1.813	*	1.724	*
PXO_03417	gi|188574334|ref|YP_001911263.1|	HrpF/NolX/HrpK [Xanthomonas oryzae pv. oryzae PXO99A] >gi|188518786|gb|ACD56731.1| HrpF/NolX/HrpK [Xanthomonas oryzae pv. oryzae PXO99A]	1.769	*	1.686	*
PXO_04172	gi|188575079|ref|YP_001912008.1|	hypothetical protein PXO_04172 [Xanthomonas oryzae pv. oryzae PXO99A] >gi|188519531|gb|ACD57476.1| conserved hypothetical protein [Xanthomonas oryzae pv. oryzae PXO99A]	1.726	*	1.683	*
PXO_04142	gi|188575111|ref|YP_001912040.1|	ISXoo13 transposase [Xanthomonas oryzae pv. oryzae PXO99A] >gi|188519563|gb|ACD57508.1| ISXoo13 transposase [Xanthomonas oryzae pv. oryzae PXO99A]	1.72	*	1.691	*
PXO_01391	gi|188577591|ref|YP_001914520.1|	exopolysaccharide xanthan biosynthesis export protein GumB [Xanthomonas oryzae pv. oryzae PXO99A] >gi|188522043|gb|ACD59988.1| exopolysaccharide xanthan biosynthesis export protein GumB [Xanthomonas oryzae pv. oryzae PXO99A]	1.708	*	1.651	*
PXO_02346	gi|188578241|ref|YP_001915170.1|	hypothetical protein PXO_02346 [Xanthomonas oryzae pv. oryzae PXO99A] >gi|188522693|gb|ACD60638.1| conserved hypothetical protein [Xanthomonas oryzae pv. oryzae PXO99A]	1.67	*	1.518	*
PXO_04574	gi|188575441|ref|YP_001912370.1|	hypothetical protein PXO_04574 [Xanthomonas oryzae pv. oryzae PXO99A] >gi|188519893|gb|ACD57838.1| putative secreted protein [Xanthomonas oryzae pv. oryzae PXO99A]	1.648	*	1.562	*
PXO_02220	gi|188578121|ref|YP_001915050.1|	phosphotransferase system HPr enzyme [Xanthomonas oryzae pv. oryzae PXO99A] >gi|188522573|gb|ACD60518.1| phosphotransferase system HPr enzyme [Xanthomonas oryzae pv. oryzae PXO99A]	1.592	*	1.252	*
PXO_02836	gi|188578983|ref|YP_001915912.1|	two-component system regulatory protein (response regulator) required for AvrXa21 activity R2 (raxR2) [Xanthomonas oryzae pv. oryzae PXO99A] >gi|188523435|gb|ACD61380.1| two-component system regulatory protein (response regulator) required for AvrXa	1.579	*	1.61	*
PXO_03396	gi|188574355|ref|YP_001911284.1|	type III secretion system ATPase [Xanthomonas oryzae pv. oryzae PXO99A] >gi|188518807|gb|ACD56752.1| type III secretion apparatus H+-transporting two-sector ATPase [Xanthomonas oryzae pv. oryzae PXO99A]	1.577	*	1.724	*
PXO_02433	gi|188578324|ref|YP_001915253.1|	peptide deformylase [Xanthomonas oryzae pv. oryzae PXO99A] >gi|188522776|gb|ACD60721.1| peptide deformylase [Xanthomonas oryzae pv. oryzae PXO99A]	1.574	*	1.663	*
PXO_02439	gi|188578331|ref|YP_001915260.1|	outer membrane protein Slp [Xanthomonas oryzae pv. oryzae PXO99A] >gi|188522783|gb|ACD60728.1| outer membrane protein Slp [Xanthomonas oryzae pv. oryzae PXO99A]	1.573	*	1.406	*
PXO_03406	gi|188574345|ref|YP_001911274.1|	type III secretion system protein [Xanthomonas oryzae pv. oryzae PXO99A] >gi|188518797|gb|ACD56742.1| type III secretion apparatus protein, YscR/HrcR family [Xanthomonas oryzae pv. oryzae PXO99A]	1.567	*	1.625	*
PXO_02005	gi|188577970|ref|YP_001914899.1|	17 kDa surface antigen family protein [Xanthomonas oryzae pv. oryzae PXO99A] >gi|188522422|gb|ACD60367.1| rickettsia 17 kDa surface antigen family [Xanthomonas oryzae pv. oryzae PXO99A]	1.566	*	1.597	*
PXO_00227	gi|188575846|ref|YP_001912775.1|	TAL effector AvrBs3/PthA [Xanthomonas oryzae pv. oryzae PXO99A] >gi|188520298|gb|ACD58243.1| TAL effector AvrBs3/PthA [Xanthomonas oryzae pv. oryzae PXO99A]	1.56	*	1.695	*
PXO_03409	gi|188574342|ref|YP_001911271.1|	protein HrpD5 [Xanthomonas oryzae pv. oryzae PXO99A] >gi|188518794|gb|ACD56739.1| HrpD5 [Xanthomonas oryzae pv. oryzae PXO99A]	1.541	*	1.639	*
PXO_02344	gi|188578239|ref|YP_001915168.1|	hypothetical protein PXO_02344 [Xanthomonas oryzae pv. oryzae PXO99A] >gi|188522691|gb|ACD60636.1| tetratricopeptide repeat domain protein [Xanthomonas oryzae pv. oryzae PXO99A]	1.54	*	1.324	*
PXO_03786	gi|188574685|ref|YP_001911614.1|	purine catabolism protein PucG [Xanthomonas oryzae pv. oryzae PXO99A] >gi|188519137|gb|ACD57082.1| purine catabolism protein PucG [Xanthomonas oryzae pv. oryzae PXO99A]	1.539	*	1.571	*
PXO_02345	gi|188578240|ref|YP_001915169.1|	von Willebrand factor A [Xanthomonas oryzae pv. oryzae PXO99A] >gi|188522692|gb|ACD60637.1| von Willebrand factor type A domain protein [Xanthomonas oryzae pv. oryzae PXO99A]	1.539	*	1.513	*
PXO_04400	gi|188575265|ref|YP_001912194.1|	hypothetical protein PXO_04400 [Xanthomonas oryzae pv. oryzae PXO99A] >gi|188519717|gb|ACD57662.1| conserved hypothetical protein [Xanthomonas oryzae pv. oryzae PXO99A]	1.512	*	1.604	*
PXO_03420	gi|188574331|ref|YP_001911260.1|	HpaF leucine rich hrp associated protein [Xanthomonas oryzae pv. oryzae PXO99A] >gi|188518783|gb|ACD56728.1| HpaF leucine rich hrp associated protein [Xanthomonas oryzae pv. oryzae PXO99A]	1.512	*	1.448	*
PXO_02905	gi|188578914|ref|YP_001915843.1|	beta-ketoadipyl CoA thiolase [Xanthomonas oryzae pv. oryzae PXO99A] >gi|188523366|gb|ACD61311.1| beta-ketoadipyl CoA thiolase [Xanthomonas oryzae pv. oryzae PXO99A]	1.492	*	1.576	*
PXO_04863	gi|188575752|ref|YP_001912681.1|	hypothetical protein PXO_04863 [Xanthomonas oryzae pv. oryzae PXO99A] >gi|188520204|gb|ACD58149.1| conserved hypothetical protein [Xanthomonas oryzae pv. oryzae PXO99A]	1.467	*	1.572	*
PXO_00131	gi|188575941|ref|YP_001912870.1|	hypothetical protein PXO_00131 [Xanthomonas oryzae pv. oryzae PXO99A] >gi|188520393|gb|ACD58338.1| putative secreted protein [Xanthomonas oryzae pv. oryzae PXO99A]	1.447	*	1.514	*
PXO_04732	gi|188575628|ref|YP_001912557.1|	ISXoo2 transposase [Xanthomonas oryzae pv. oryzae PXO99A] >gi|188520080|gb|ACD58025.1| ISXoo2 transposase [Xanthomonas oryzae pv. oryzae PXO99A]	1.436	*	1.668	*
PXO_03702	gi|188574766|ref|YP_001911695.1|	XopX effector protein [Xanthomonas oryzae pv. oryzae PXO99A] >gi|188519218|gb|ACD57163.1| XopX effector protein [Xanthomonas oryzae pv. oryzae PXO99A]	1.387	*	1.729	*
PXO_02775	gi|188579042|ref|YP_001915971.1|	hypothetical protein PXO_02775 [Xanthomonas oryzae pv. oryzae PXO99A] >gi|188523494|gb|ACD61439.1| conserved hypothetical protein [Xanthomonas oryzae pv. oryzae PXO99A]	1.374	*	1.663	*
PXO_02746	gi|188579071|ref|YP_001916000.1|	polyvinylalcohol dehydrogenase [Xanthomonas oryzae pv. oryzae PXO99A] >gi|188523523|gb|ACD61468.1| polyvinylalcohol dehydrogenase [Xanthomonas oryzae pv. oryzae PXO99A]	2.827		2.141	*
PXO_03401	gi|188574350|ref|YP_001911279.1|	type III hypothetical protein HrpB1/HrpK [Xanthomonas oryzae pv. oryzae PXO99A] >gi|188518802|gb|ACD56747.1| type III secretion protein HrpB1/HrpK [Xanthomonas oryzae pv. oryzae PXO99A]	2.073		1.999	*
PXO_04136	gi|188575119|ref|YP_001912048.1|	hypothetical protein PXO_04136 [Xanthomonas oryzae pv. oryzae PXO99A] >gi|188519571|gb|ACD57516.1| protein of unknown function [Xanthomonas oryzae pv. oryzae PXO99A]	1.873		1.55	*
PXO_01452	gi|188577537|ref|YP_001914466.1|	peptidase [Xanthomonas oryzae pv. oryzae PXO99A] >gi|188521989|gb|ACD59934.1| peptidase [Xanthomonas oryzae pv. oryzae PXO99A]	1.723		1.715	*
PXO_02951	gi|188578865|ref|YP_001915794.1|	hypothetical protein PXO_02951 [Xanthomonas oryzae pv. oryzae PXO99A] >gi|188523317|gb|ACD61262.1| conserved hypothetical protein [Xanthomonas oryzae pv. oryzae PXO99A]	1.642		1.536	*
PXO_05714	gi|188578164|ref|YP_001915093.1|	TAL effector AvrBs3/PthA [Xanthomonas oryzae pv. oryzae PXO99A] >gi|188522616|gb|ACD60561.1| TAL effector AvrBs3/PthA [Xanthomonas oryzae pv. oryzae PXO99A]	1.58		1.545	*
PXO_02707	gi|188578562|ref|YP_001915491.1|	hypothetical protein PXO_02707 [Xanthomonas oryzae pv. oryzae PXO99A] >gi|188523014|gb|ACD60959.1| conserved hypothetical protein [Xanthomonas oryzae pv. oryzae PXO99A]	1.477		2.129	*
PXO_00572	gi|188576523|ref|YP_001913452.1|	TAL effector AvrBs3/PthA [Xanthomonas oryzae pv. oryzae PXO99A] >gi|188520975|gb|ACD58920.1| TAL effector AvrBs3/PthA [Xanthomonas oryzae pv. oryzae PXO99A]	1.406		1.671	*
PXO_03413	gi|188574338|ref|YP_001911267.1|	XopF1 effector [Xanthomonas oryzae pv. oryzae PXO99A] >gi|188518790|gb|ACD56735.1| XopF1 effector [Xanthomonas oryzae pv. oryzae PXO99A]	1.375		1.519	*
PXO_03654	gi|188574475|ref|YP_001911404.1|	hypothetical protein PXO_03654 [Xanthomonas oryzae pv. oryzae PXO99A] >gi|188518927|gb|ACD56872.1| conserved hypothetical protein [Xanthomonas oryzae pv. oryzae PXO99A]	1.215		1.545	*
PXO_00250	gi|188575823|ref|YP_001912752.1|	SciS protein [Xanthomonas oryzae pv. oryzae PXO99A] >gi|188520275|gb|ACD58220.1| SciS protein [Xanthomonas oryzae pv. oryzae PXO99A]	1.153		1.566	*
PXO_02197	gi|188578145|ref|YP_001915074.1|	peptidase [Xanthomonas oryzae pv. oryzae PXO99A] >gi|188522597|gb|ACD60542.1| peptidase [Xanthomonas oryzae pv. oryzae PXO99A]	1.138		1.809	*

## Sheet: Table S4 
Pathway enrichment analysis of the differential expressed proteins in PXOΔstoS compared with wild type PXO99A
#	Pathway	Number	Pvalue	Pathway ID	Proteins
1	Galactose metabolism	3	0.00155572	ko00052	gi|188579143|ref|YP_001916072.1|, gi|188574462|ref|YP_001911391.1|, gi|188577369|ref|YP_001914298.1|
2	Starch and sucrose metabolism	4	0.00332368	ko00500	gi|188574384|ref|YP_001911313.1|, gi|188579117|ref|YP_001916046.1|, gi|188574462|ref|YP_001911391.1|, gi|188577803|ref|YP_001914732.1|
3	Pentose and glucuronate interconversions	2	0.0201837	ko00040	gi|188579143|ref|YP_001916072.1|, gi|188576114|ref|YP_001913043.1|
4	Leishmaniasis	1	0.0255814	ko05140	gi|188577847|ref|YP_001914776.1|
5	Glycerolipid metabolism	2	0.0298934	ko00561	gi|188579143|ref|YP_001916072.1|, gi|188576114|ref|YP_001913043.1|
6	Glyoxylate and dicarboxylate metabolism	3	0.0376952	ko00630	gi|188578324|ref|YP_001915253.1|, gi|188574685|ref|YP_001911614.1|, gi|188577872|ref|YP_001914801.1|
7	Selenocompound metabolism	2	0.0411012	ko00450	gi|188574714|ref|YP_001911643.1|, gi|188577847|ref|YP_001914776.1|
8	Sphingolipid metabolism	1	0.0505374	ko00600	gi|188577369|ref|YP_001914298.1|
9	Glycosphingolipid biosynthesis - ganglio series	1	0.0505374	ko00604	gi|188577369|ref|YP_001914298.1|
10	Glycosaminoglycan degradation	1	0.0505374	ko00531	gi|188577369|ref|YP_001914298.1|
11	Peroxisome	2	0.0898877	ko04146	gi|188574685|ref|YP_001911614.1|, gi|188577872|ref|YP_001914801.1|
12	Ascorbate and aldarate metabolism	1	0.121797	ko00053	gi|188576114|ref|YP_001913043.1|
13	Tryptophan metabolism	2	0.131492	ko00380	gi|188577872|ref|YP_001914801.1|, gi|188576114|ref|YP_001913043.1|
14	Other glycan degradation	1	0.144394	ko00511	gi|188577369|ref|YP_001914298.1|
15	Pyruvate metabolism	2	0.14924	ko00620	gi|188579143|ref|YP_001916072.1|, gi|188576114|ref|YP_001913043.1|
16	Alanine, aspartate and glutamate metabolism	2	0.167472	ko00250	gi|188574685|ref|YP_001911614.1|, gi|188576114|ref|YP_001913043.1|
17	Cysteine and methionine metabolism	2	0.167472	ko00270	gi|188574714|ref|YP_001911643.1|, gi|188578324|ref|YP_001915253.1|
18	Vitamin B6 metabolism	1	0.187934	ko00750	gi|188579143|ref|YP_001916072.1|
19	Sulfur metabolism	1	0.187934	ko00920	gi|188577847|ref|YP_001914776.1|
20	Metabolic pathways	13	0.241274	ko01100	gi|188574384|ref|YP_001911313.1|, gi|188574714|ref|YP_001911643.1|, gi|188579143|ref|YP_001916072.1|, gi|188579117|ref|YP_001916046.1|, gi|188574355|ref|YP_001911284.1|, gi|188574685|ref|YP_001911614.1|, gi|188577872|ref|YP_001914801.1|, gi|188574462|ref|YP_001911391.1|, gi|188577803|ref|YP_001914732.1|, gi|188577847|ref|YP_001914776.1|, gi|188576114|ref|YP_001913043.1|, gi|188577369|ref|YP_00191…
21	RNA transport	1	0.287724	ko03013	gi|188577847|ref|YP_001914776.1|
22	Fructose and mannose metabolism	1	0.34186	ko00051	gi|188579143|ref|YP_001916072.1|
23	Histidine metabolism	1	0.34186	ko00340	gi|188576114|ref|YP_001913043.1|
24	Tyrosine metabolism	1	0.34186	ko00350	gi|188576114|ref|YP_001913043.1|
25	beta-Alanine metabolism	1	0.359015	ko00410	gi|188576114|ref|YP_001913043.1|
26	Lysine degradation	1	0.375743	ko00310	gi|188576114|ref|YP_001913043.1|
27	Pentose phosphate pathway	1	0.392054	ko00030	gi|188578930|ref|YP_001915859.1|
28	Glutathione metabolism	1	0.392054	ko00480	gi|188578930|ref|YP_001915859.1|
29	Purine metabolism	2	0.425999	ko00230	gi|188575359|ref|YP_001912288.1|, gi|188577847|ref|YP_001914776.1|
30	Propanoate metabolism	1	0.438581	ko00640	gi|188576114|ref|YP_001913043.1|
31	Butanoate metabolism	1	0.438581	ko00650	gi|188576114|ref|YP_001913043.1|
32	Ribosome	1	0.45332	ko03010	gi|226735272|sp|B2SQR4.1|RS19_XANOP
33	Fatty acid metabolism	1	0.45332	ko00071	gi|188576114|ref|YP_001913043.1|
34	Glycolysis / Gluconeogenesis	1	0.521641	ko00010	gi|188576114|ref|YP_001913043.1|
35	Glycine, serine and threonine metabolism	1	0.521641	ko00260	gi|188574685|ref|YP_001911614.1|
36	Oxidative phosphorylation	1	0.57035	ko00190	gi|188574355|ref|YP_001911284.1|
37	Valine, leucine and isoleucine degradation	1	0.581766	ko00280	gi|188576114|ref|YP_001913043.1|
38	Arginine and proline metabolism	1	0.603735	ko00330	gi|188576114|ref|YP_001913043.1|
39	Biosynthesis of secondary metabolites	5	0.697192	ko01110	gi|188574714|ref|YP_001911643.1|, gi|188574685|ref|YP_001911614.1|, gi|188577872|ref|YP_001914801.1|, gi|188576114|ref|YP_001913043.1|, gi|188578930|ref|YP_001915859.1|

## Sheet: Table S5
Pathway enrichment analysis of the differential expressed proteins in PXOΔsreK compared with wild type PXO99A
#	Pathway	Number	Pvalue	Pathway ID	Proteins
1	Glyoxylate and dicarboxylate metabolism	4	0.0105443	ko00630	gi|188576001|ref|YP_001912930.1|, gi|188578324|ref|YP_001915253.1|, gi|188574685|ref|YP_001911614.1|, gi|188577872|ref|YP_001914801.1|
2	Peroxisome	3	0.0198852	ko04146	gi|188574685|ref|YP_001911614.1|, gi|188577872|ref|YP_001914801.1|, gi|188574846|ref|YP_001911775.1|
3	Leishmaniasis	1	0.0302326	ko05140	gi|188577847|ref|YP_001914776.1|
4	Galactose metabolism	2	0.034087	ko00052	gi|188574462|ref|YP_001911391.1|, gi|188577369|ref|YP_001914298.1|
5	Starch and sucrose metabolism	3	0.0401961	ko00500	gi|188579117|ref|YP_001916046.1|, gi|188574462|ref|YP_001911391.1|, gi|188575746|ref|YP_001912675.1|
6	Sphingolipid metabolism	1	0.0595852	ko00600	gi|188577369|ref|YP_001914298.1|
7	Glycosphingolipid biosynthesis - ganglio series	1	0.0595852	ko00604	gi|188577369|ref|YP_001914298.1|
8	Glycosaminoglycan degradation	1	0.0595852	ko00531	gi|188577369|ref|YP_001914298.1|
9	Purine metabolism	4	0.0824198	ko00230	gi|188578743|ref|YP_001915672.1|, gi|188575184|ref|YP_001912113.1|, gi|188575359|ref|YP_001912288.1|, gi|188577847|ref|YP_001914776.1|
10	alpha-Linolenic acid metabolism	1	0.0880827	ko00592	gi|188578914|ref|YP_001915843.1|
11	Glutathione metabolism	2	0.109706	ko00480	gi|188576173|ref|YP_001913102.1|, gi|188578930|ref|YP_001915859.1|
12	Riboflavin metabolism	1	0.142607	ko00740	gi|188575266|ref|YP_001912195.1|
13	Arachidonic acid metabolism	1	0.16868	ko00590	gi|188578145|ref|YP_001915074.1|
14	Other glycan degradation	1	0.16868	ko00511	gi|188577369|ref|YP_001914298.1|
15	Sulfur metabolism	1	0.218557	ko00920	gi|188577847|ref|YP_001914776.1|
16	Valine, leucine and isoleucine biosynthesis	1	0.288016	ko00290	gi|188574846|ref|YP_001911775.1|
17	Fatty acid elongation	1	0.288016	ko00062	gi|188578914|ref|YP_001915843.1|
18	Pantothenate and CoA biosynthesis	1	0.30982	ko00770	gi|188574846|ref|YP_001911775.1|
19	Selenocompound metabolism	1	0.330981	ko00450	gi|188577847|ref|YP_001914776.1|
20	RNA transport	1	0.330981	ko03013	gi|188577847|ref|YP_001914776.1|
21	Spliceosome	1	0.390787	ko03040	gi|188576599|ref|YP_001913528.1|
22	Pentose phosphate pathway	1	0.445435	ko00030	gi|188578930|ref|YP_001915859.1|
23	Citrate cycle (TCA cycle)	1	0.479214	ko00020	gi|188576001|ref|YP_001912930.1|
24	Butanoate metabolism	1	0.495353	ko00650	gi|188574846|ref|YP_001911775.1|
25	Fatty acid metabolism	1	0.51101	ko00071	gi|188578914|ref|YP_001915843.1|
26	Tryptophan metabolism	1	0.540935	ko00380	gi|188577872|ref|YP_001914801.1|
27	Metabolic pathways	13	0.554798	ko01100	gi|188578914|ref|YP_001915843.1|, gi|188578145|ref|YP_001915074.1|, gi|188575266|ref|YP_001912195.1|, gi|188579117|ref|YP_001916046.1|, gi|188576001|ref|YP_001912930.1|, gi|188574355|ref|YP_001911284.1|, gi|188574685|ref|YP_001911614.1|, gi|188577872|ref|YP_001914801.1|, gi|188574462|ref|YP_001911391.1|, gi|188577847|ref|YP_001914776.1|, gi|188577369|ref|YP_001914298.1|, gi|188578930|ref|YP_00191…
28	Glycine, serine and threonine metabolism	1	0.582545	ko00260	gi|188574685|ref|YP_001911614.1|
29	Alanine, aspartate and glutamate metabolism	1	0.59559	ko00250	gi|188574685|ref|YP_001911614.1|
30	Cysteine and methionine metabolism	1	0.59559	ko00270	gi|188578324|ref|YP_001915253.1|
31	Oxidative phosphorylation	1	0.632417	ko00190	gi|188574355|ref|YP_001911284.1|
32	Valine, leucine and isoleucine degradation	1	0.64396	ko00280	gi|188578914|ref|YP_001915843.1|
33	Biosynthesis of secondary metabolites	6	0.68579	ko01110	gi|188578914|ref|YP_001915843.1|, gi|188576001|ref|YP_001912930.1|, gi|188574685|ref|YP_001911614.1|, gi|188577872|ref|YP_001914801.1|, gi|188578930|ref|YP_001915859.1|, gi|188574846|ref|YP_001911775.1|
